# Supplementary material for: Bacterial microbiota of Kazakhstan cheese revealed by single molecule real time (SMRT) sequencing and its comparison with Belgian, Kalmykian and Italian artisanal cheeses
Source: BMC Microbiol. 2017 Jan 9;17:13. doi: 10.1186/s12866-016-0911-4 (PMC5223556; doi:10.1186/s12866-016-0911-4)
Supplement: Additional file 2: Table S1. — The nutritional information of Kazakhstan cheeses (the content of 100 g sample). Table S2. Number of sequences and OTUs, microbial diversity and richness indexes of Kazakhstan cheese samples. Table S3. Relative abundances of bacterial phyla in the six Kazakhstan cheese samples. Table S4. Average relative abundances of the 43 main bacterial genera across the four sample groups. Table S5. Relative abundances of 16 key bacterial genera across the four sample groups. (XLS 73 kb) [file 12866_2016_911_MOESM2_ESM.xls]

## Sheet: Table S1
Additional file 2: Table S1. The nutritional information of Kazakhstan cheeses (the content of 100g sample)
Sample number	Energy	Protein	Carbohydrate	Moisture content	pH
	(J)	(g)	(g)	(%)	mean±SD
K1	837.17	60	17	75	3.89±0.01
K2	837.17	60	17	75	4.55±0.02
K3	836.8	60	17	75	3.86±0.03
K4	837.17	60	17	75	3.90±0.01
K5	879.03	60	22.7	85	4.65±0.01
K6	816.24	60	15	70	3.39±0.01
Remarks: the above information is provided by the cheese manufacturers

## Sheet: Table S2
Additional file 2: Table S2. Number of sequences and OTUs, microbial diversity and richness indexes of Kazakhstan cheese samples
Samples	Number of reads	Number of OTU	Chao1 index	Shannon index	Simpson index	Observed species
K1	4250	1960	8569.6	8.6	0.99	1199.7
K2	5556	1769	4755.42	7.83	0.98	902.18
K3	4784	2173	7921.92	8.75	0.99	1214.52
K4	2506	1068	5313.53	8.08	0.97	1034.34
K5	3664	1099	4555.87	6.92	0.95	775.22
K6	10124	806	893.09	4.72	0.84	315.89
Mean±SD	5147.33±2647.59	1479.17±559.17	5334.91±2750.59	7.48±1.50	0.95±0.06	906.96±335.64

## Sheet: Table S3
Additional file 2: Table S3. Relative abundances of bacterial phyla in the six Kazakhstan cheese samples
Phyla	Relative abundances (%)
	K1	K2	K3	K4	K5	K6
Firmicutes	98.85	93.99	97.58	98.56	98.55	67.26
Proteobacteria	0.8	5.02	1.78	1.36	0.74	31.98
Actinobacteria	0.07	0.05	0.02	0.04	0.63	0.65
Cyanobacteria	0	0.81	0.19	0.04	0	0
Bacteroidetes	0	0.04	0	0	0.03	0
unidentified	0.02	0.05	0.04	0	0.05	0.02
others	0.26	0.04	0.4	0	0	0.09

## Sheet: Table S4
Additional file 2: Table S4. Average relative abundances of the 43 main bacterial genera across the four sample groups
Bacterial genera	Relative abundances of bacterial genera (mean±SD, %)				p value
	Kazakhstan	Belgium	Kalmykia	Italy
Marinilactibacillus	0.00±0.00	2.41±3.28	0.00±0.00	0.00±0.00	<0.01
Acinetobacter	1.17±2.16	0.00±0.00	5.04±11.73	1.23±2.28	<0.01
Macrococcus	0.05±0.05	0.00±0.01	1.89±2.10	0.02±0.04	<0.01
Arcobacter	0.00±0.00	0.82±2.10	0.00±0.00	0.00±0.00	<0.01
Psychrobacter	0.00±0.00	14.72±18.78	0.00±0.00	0.02±0.02	<0.01
Kluyvera	0.04±0.08	0.00±0.01	0.96±0.29	0.00±0.00	<0.01
Enhydrobacter	0.06±0.10	0.00±0.00	0.10±0.18	0.11±0.13	<0.01
Ochrobactrum	2.25±4.72	0.00±0.00	0.00±0.00	0.00±0.00	<0.01
Pseudomonas	0.10±0.12	0.00±0.00	0.81±1.84	1.12±1.79	<0.01
Burkholderia	1.98±4.09	0.00±0.00	0.00±0.00	0.00±0.00	<0.01
Anoxybacillus	0.08±0.11	0.00±0.00	0.00±0.00	0.34±0.69	<0.01
Lactobacillus	42.12±23.03	0.72±1.22	1.26±2.83	39.21±15.72	<0.01
Streptococcus	16.98±10.39	2.64±6.25	28.79±40.39	53.97±15.22	<0.01
Pseudoalteromonas	0.00±0.00	4.49±7.39	0.00±0.00	0.00±0.00	<0.01
Klebsiella	0.05±0.05	0.00±0.00	0.28±0.40	0.00±0.00	<0.01
Staphylococcus	0.04±0.04	4.80±6.29	0.07±0.10	0.01±0.01	<0.01
Brevibacterium	0.00±0.00	0.57±0.90	0.00±0.00	0.00±0.00	<0.01
Chryseobacterium	0.00±0.00	0.00±0.00	0.02±0.02	0.22±0.34	<0.01
Vibrio	0.00±0.00	3.24±6.16	0.00±0.00	0.00±0.00	<0.01
Arthrobacter	0.00±0.00	1.27±2.39	0.00±0.00	0.00±0.00	<0.01
Flavobacterium	0.00±0.00	0.00±0.00	0.00±0.00	0.04±0.08	<0.01
Novosphingobium	0.03±0.03	0.00±0.00	0.00±0.00	0.00±0.00	<0.01
Hafnia	0.00±0.00	0.00±0.00	0.00±0.00	0.02±0.03	<0.01
Halomonas	0.00±0.00	0.52±1.67	0.00±0.00	0.00±0.00	0.0067
Stenotrophomonas	0.02±0.0350	0.00±0.00	0.00±0.00	0.00±0.00	0.0068
Acetobacter	0.70±1.44	0.00±0.00	1.98±4.82	0.00±0.00	0.007
Erwinia	0.00±0.00	0.00±0.00	0.59±1.44	0.00±0.00	0.008
Enterococcus	0.60±0.55	0.20±0.37	1.97±2.88	0.01±0.01	0.0112
Brevundimonas	0.04±0.05	0.00±0.00	0.00±0.00	0.00±0.00	0.0138
Rothia	0.11±0.23	0.00±0.00	0.01±0.01	0.00±0.00	0.0162
Raoultella	0.07±0.10	0.00±0.00	0.06±0.13	0.00±0.00	0.0259
Corynebacterium	0.02±0.05	9.817±19.30	0.00±0.00	0.01±0.01	0.0275
Citrobacter	0.02±0.03	0.01±0.03	8.88±21.35	0.06±0.09	0.0294
Lactococcus	31.07±26.19	44.32±36.69	42.49±37.35	2.88±1.60	0.0326
Alkalibacterium	0.00±0.00	0.92±2.48	0.00±0.00	0.00±0.00	0.033
Gluconacetobacter	0.02±0.02	0.00±0.00	0.00±0.00	0.00±0.00	0.033
Bacillus	0.01±0.01	0.00±0.00	0.00±0.00	0.00±0.00	0.033
Alkanindiges	0.01±0.01	0.00±0.00	0.00±0.00	0.00±0.00	0.033
Cronobacter	0.00±0.00	0.00±0.00	0.01±0.01	0.00±0.00	0.033
Porphyromonas	0.00±0.00	0.00±0.00	0.00±0.00	0.00±0.00	0.033
Bacteroides	0.00±0.00	0.00±0.00	0.00±0.00	0.00±0.00	0.033
Enterobacter	0.06±0.04	0.11±0.39	0.54±0.76	0.01±0.01	0.036
Aeromonas	0.01±0.02	0.00±0.00	0.00±0.00	0.05±0.11	0.0469

## Sheet: Table S5
Additional file 2: Table S5. Relative abundances of 16 key bacterial genera across the four sample groups
Bacterial genera	Relative abundances of bacterial genera (mean±SD, %)
	Kazakhstan	Belgium	Kalmykia	Italy
Marinilactibacillus	0.00±0.00 ᵇ	2.41±3.28 ͣ	0.00±0.00 ᵇ	0.00±0.00 ᵇ
Psychrobacter	0.00±0.00 ᵇ	14.72±18.78 ᵃ	0.00±0.00 ᵇ	0.02±0.02 ᵇ
Enhydrobacter	0.06±0.09 ͣ	0.00±0.00 ᵇ	0.10±0.18 ͣ	0.11±0.13 ͣ
Pseudomonas	0.10±0.12 ͣ	0.00±0.00 ͨ	0.81±1.84 ͣ	1.12±1.79 ᵇ
Anoxybacillus	0.08±0.11 ͣ	0.00±0.00 ͨ	0.00±0.00 ͨ	0.34±0.69 ᵇ
Lactobacillus	42.12±23.03 ͣ	0.72±1.22 ᵇ	1.26±2.83 ᵇ	39.21±15.72 ͣ
Shigella	0.01±0.02 ͣ	0.00±0.00 ͣ	0.01±0.01 ͣ	0.01±0.02 ͣ
Streptococcus	16.98±10.39 ͣ	2.64±6.25 ᵇ	28.79±40.39 ͣ	53.97±15.22 ͣ
Pseudoalteromonas	0.00±0.00 ᵇ	4.49±7.39 ͣ	0.00±0.00 ᵇ	0.00±0.00 ᵇ
Flavobacterium	0.00±0.00 ᵇ	0.00±0.00 ᵇ	0.00±0.00 ᵇ	0.04±0.08 ͣ
Staphylococcus	0.04±0.05 ᵇ	4.80±6.29 ͣ	0.07±0.09 ᵇ	0.01±0.01 ᵇ
Brevibacterium	0.00±0.00 ᵇ	0.57±0.90 ͣ	0.00±0.00 ᵇ	0.00±0.00 ᵇ
Prevotella	0.00±0.00 ͣ	0.00±0.00 ͣ	0.00±0.00 ͣ	0.00±0.00 ͣ
Aeromonas	0.01±0.02 ͣᵇ	0.00±0.00 ᵇ	0.01±0.01 ͣᵇ	0.05±0.11 ͣ
Chryseobacterium	0.00±0.00 ᵇ	0.00±0.00 ᵇ	0.02±0.02 ͣ	0.22±0.34 ͣ
Hafnia	0.00±0.00 ᵇ	0.00±0.00 ᵇ	0.00±0.00 ᵇ	0.02±0.03 ͣ
*different letter next to the data indicates significant difference in the specific species between cheese origin, p<0.01
